# Supplementary material for: CLL-Derived Extracellular Vesicles Impair T-Cell Activation and Foster T-Cell Exhaustion via Multiple Immunological Checkpoints
Source: Cells. 2022 Jul 12;11(14):2176. doi: 10.3390/cells11142176 (PMC9320608; doi:10.3390/cells11142176)
Supplement: Supplementary file 1 [file cells-11-02176-s001.zip]

Archive with 2 entries (2 files):
- cells-1774547_Suppl Figures.pdf
- cells-1774547_Supplemental Tables_revised.pdf
